# Supplementary material for: Effects of Lewis Basicity and Acidity on σ-Hole Interactions in Carbon-Bearing Complexes: A Comparative Ab Initio Study
Source: Int J Mol Sci. 2022 Oct 27;23(21):13023. doi: 10.3390/ijms232113023 (PMC9658749; doi:10.3390/ijms232113023)
Supplement: Supplementary file 1 [file ijms-23-13023-s001.zip]

Archive with 1 entries (1 files):
- ijms-1954606-supplementary.pdf
